# Supplementary material for: Canopy Apparent Photosynthetic Characteristics and Yield of Two Spike-Type Wheat Cultivars in Response to Row Spacing under High Plant Density
Source: PLoS One. 2016 Feb 4;11(2):e0148582. doi: 10.1371/journal.pone.0148582 (PMC4741391; doi:10.1371/journal.pone.0148582)
Supplement: S1 Dataset — (XLSX) [file pone.0148582.s001.xlsx]

## Sheet: climate data
Year/Month	date	Mean T	Maximum T	Minimum T	Rainfull
2011.3	3.1	-1.4	4.7	-7.5	17
	3.2	0.7	6.7	-4.5	0
	3.3	1.4	6.9	-1.7	9
	3.4	2.2	9.1	-4.8	0
	3.5	6.1	11.3	1.3	0
	3.6	5	10.8	-0.3	0
	3.7	4	11.3	-2.1	0
	3.8	5.1	13.1	-2.9	0
	3.9	5.8	10.8	1.4	0
	3.1	6.3	15.6	-2.6	0
	3.11	7.7	16.5	-1	0
	3.12	12.3	20.6	5.3	0
	3.13	15.2	21.5	10.9	0
	3.14	6.9	14.5	4.9	0
	3.15	5.8	9.5	3.6	0
	3.16	5.8	13.2	-1.2	0
	3.17	8.5	17.8	-1	0
	3.18	12.1	17.9	6.5	0
	3.19	10.8	15.1	6	0
	3.2	10.2	14.2	5	0
	3.21	8.3	12.5	5.5	0
	3.22	5.2	10.3	-0.7	0
	3.23	5.9	14	3.1	0
	3.24	8	11.1	5	0
	3.25	7.4	14.3	-2	0
	3.26	7.5	16.3	-1.3	0
	3.27	8.9	16.1	-0.1	0
	3.28	9	18.7	0	0
	3.29	8.9	16.9	0.5	0
	3.3	12	19.9	3.2	0
2011.4	4.1	12	18.3	8.4	0
	4.2	5.1	8.4	0.8	0
	4.3	7.2	15.1	-1.7	21
	4.4	9.1	18.4	-0.4	0
	4.5	12.2	19	2.4	0
	4.6	10.3	14	8.7	0
	4.7	11.6	17	5.8	0
	4.8	12.7	20.2	3.2	0
	4.9	17.3	24.3	10.4	0
	4.1	14.2	18.7	9.1	0
	4.11	9.3	18.4	-0.7	0
	4.12	13.5	21.8	4.8	0
	4.13	17.9	25.3	7.4	0
	4.14	20.1	25.2	15.9	0
	4.15	18.9	28.3	15.8	0
	4.16	16.4	22.3	11.2	0
	4.17	15.7	21.7	10.8	0
	4.18	14.1	18.1	10.2	0
	4.19	13	20.5	4.2	0
	4.2	18.1	24.6	11.1	0
	4.21	14.6	20.3	12.9	0
	4.22	12.8	18.5	7.8	83
	4.23	12.8	20	6.8	0
	4.24	13	20.2	4.5	0
	4.25	17.3	24.5	9.5	0
	4.26	20.8	26.4	15	0
	4.27	16.4	21.9	11.5	0
	4.28	17.2	24	10	0
	4.29	23.7	29.4	16.4	0
	4.3	21.2	27.5	16.9	0
	4.31	0	0	0	0
2011.5	5.1	19.5	25.6	15.5	0
	5.2	17.2	22.1	11.5	0
	5.3	18.2	24.6	11	0
	5.4	19.3	24.3	13.3	0
	5.5	20.4	25.7	14.5	0
	5.6	22.7	27.8	18.8	0
	5.7	23.5	29.1	19.9	0
	5.8	18.1	22.8	14.1	0
	5.9	19.6	24.3	16	518
	5.1	14.8	18.4	13.1	52
	5.11	18.2	24.7	12.7	524
	5.12	20.1	23.8	17	0
	5.13	19.7	26.2	11.1	0
	5.14	20.3	27.6	11.9	0
	5.15	21.9	27.1	15.6	0
	5.16	22.3	28.2	17.5	0
	5.17	23.3	28.4	15.8	9
	5.18	22.7	29.6	16.3	0
	5.19	22.2	26.2	20.7	141
	5.2	17	20.7	16.1	0
	5.21	14.7	17.6	11.8	73
	5.22	15.5	20.2	10.8	3
	5.23	16.2	22.6	9.3	0
	5.24	19	24	12.5	0
	5.25	19.5	26.5	14.6	0
	5.26	20.8	26.1	12.1	0
	5.27	21.1	26.6	14.9	0
	5.28	23.1	29	16	0
	5.29	22.9	27.4	18	0
	5.3	23.7	27	20.3	0
	5.31	23.6	31.3	18	0
2011.6	6.1	22.8	30.4	14	0
	6.2	25.2	30.9	16.1	0
	6.3	26.4	32.6	21.6	0
	6.4	28	34.3	18.9	0
	6.6	26.8	31.3	21.1	0
	6.6	25.5	29.4	21.8	0
	6.7	25.7	32.1	19.6	0
	6.8	28.3	35.6	23.7	3
	6.9	27.5	33.2	20.9	0
	6.1	25.5	30.4	22.7	0
	6.11	25.4	32.3	16.5	0
	6.12	27.3	32.4	21.9	0
	6.13	27.7	34.8	16.9	0
	6.14	26	33.4	19.6	0
	6.16	24.4	31.4	17.8	0
	6.16	24.8	30.1	18.7	0
	6.17	25.5	29	22.9	0
	6.18	25.9	32.1	21	0
	6.19	25.8	32	20.3	0
	6.2	26.6	30.9	22.4	0
	6.21	27.5	33.8	19.8	0
	6.22	26	28.4	24.3	0
	6.23	25.3	27	23.9	18
	6.24	24.4	28.7	21.5	117
	6.26	24	27.5	19.2	0
	6.26	22.7	26.5	21	0
	6.27	25.1	32.2	17.2	0
	6.28	24.3	29.4	20.4	0
	6.29	27	32.9	19.8	252
	6.3	28.8	33.9	25.3	0
					0
2012.3	1	4.1	7.1	3.2	4.4
	2	2.4	5.6	0.3	0.3
	3	2.7	6.6	-0.8	0
	4	4	8	1.5	0
	5	3.4	8.3	-0.2	0
	6	4.7	9.3	0	0
	7	4.7	13.3	-1.6	0
	8	5.6	10.1	2.4	0
	9	2.4	7.1	-0.4	0
	10	5.3	13	-0.2	0
	11	1.1	6.1	-2.9	0
	12	1.4	7.5	-5.4	0
	13	6.2	13.7	-1.8	0
	14	9.4	17.6	1.2	0
	15	9.3	14	6.3	0
	16	8.4	13.8	5.1	1.7
	17	8.3	15.4	1.7	0
	18	5.1	11.5	0.9	0.3
	19	2	5.6	-1	0
	20	5.2	10.1	2.2	0
	21	3.7	10.1	-0.2	14.3
	22	4.6	7.4	2.9	4.9
	23	6.8	12.1	2.3	0
	24	8.9	18	1.1	0
	25	10.4	16.9	4.7	0
	26	11.1	18.7	5.2	0
	27	13.5	23.2	4	0
	28	16.9	24.2	6.4	0
	29	15.2	20.1	12.1	0
	30	12.8	15.6	10.9	0
	31	12	19.4	5.6	0
	1	12.7	20.9	5	0
	2	10.9	17	4.9	0
2012.4	3	8.5	15.5	0.7	0
	4	14.5	23.2	6.8	0
	5	14.5	19.5	6.4	0
	6	14.3	22.1	6.8	0
	7	15.6	23.7	5.6	0
	8	19.1	26.8	12.6	0
	9	20.2	26	14.3	0
	10	14.8	20.3	12.8	4.2
	11	12.9	16.1	9.4	0
	12	11	12.8	9.2	8.3
	13	13.8	21.1	9.6	0
	14	16.6	23.3	8.2	0
	15	17.2	22.9	11.4	0
	16	15.9	21.7	10.8	0
	17	15.8	23.6	7.3	0
	18	18	23.8	13.7	0
	19	17	22.8	10.6	0
	20	16	19.4	13.1	0
	21	16.6	21.4	13.7	0
	22	16.8	24.7	9.1	0
	23	23.4	30.5	13.6	0
	24	19.9	25.7	15.2	17.3
	25	16.8	20.7	14.3	13.9
	26	16.4	22.8	6.3	0
	27	20.1	26.6	14.8	0
	28	22.1	28.9	17.6	0
	29	21.1	28.7	13.7	0
	30	20.2	24.6	15.7	0
	1	21.7	27.9	14.2	0
	2	22.3	29.3	14	0
2012.5	3	22.6	29.3	15.2	0
	4	23.1	30	15.3	0
	5	23	29.4	18.1	0
	6	22.1	30.3	12.4	0
	7	24	28.4	20	0
	8	24	31.8	12.6	0
	9	24.6	31.1	17	0
	10	22.4	29	15	0
	11	22.2	28	15.5	0
	12	18.6	21.5	16.4	1
	13	19.2	25.1	12.9	0
	14	22	27.9	17.1	0
	15	19.2	26.7	12	0
	16	20.3	26.8	13.2	0
	17	21.4	30.9	11.7	0
	18	24	30.4	17.6	0
	19	24.9	31.5	18.8	0
	20	23.4	28.1	19	0
	21	22.1	27.1	17.1	0
	22	20.1	23.5	18.2	0
	23	21.8	27.8	13.4	0
	24	20.4	26.5	18.4	4.6
	25	21.2	28.3	12.8	0
	26	23.2	28.9	18	0
	27	24.3	31	16.5	0
	28	25.1	31.8	18.8	0
	29	22	25.3	19	1.4
	30	22.2	27.8	16.8	0
	31	22.9	28.7	15.4	0
	1	22.2	25	19.2	0
	2	23	29.2	17.9	0
2012.6	3	24.1	29.6	16.8	0
	4	24	31.1	17.5	0
	5	25.1	31.8	17.8	0
	6	24.1	27.2	21.6	0
	7	23.6	27.2	18.9	0
	8	24.6	31.3	20.5	1.1
	9	26.5	34.3	20.6	0
	10	23.1	28.3	19.8	0
	11	22.8	32.7	12.7	0
	12	25.3	34.6	16.5	0
	13	28.5	36.8	20.8	0
	14	25.1	32.7	21.8	3.3
	15	24.7	31.6	16.1	0
	16	25.1	33.5	15.5	0
	17	27.4	33.5	19.8	0
	18	27.6	34.2	21.2	0
	19	27.3	34.3	19.9	0
	20	28.4	35.4	23	0
	21	28.3	35.3	22.7	0
	22	28.8	33.9	21.7	0
	23	28.6	34.4	23.3	0
	24	27.8	34.3	21.5	0
	25	27.1	32.7	21.4	0
	26	24.1	28	22.3	8.7
	27	23.8	27.8	19.9	0
	28	23.9	26.1	22.3	0
	29	22.3	23.6	20.7	2.8
	5	25.9	31.6	19.9	0.1

## Sheet: canopy apparent photosynthesis
2011-Jimai22-CAP
	R0	STV	R1	STV	R2	STV	R3	STV
-10	25.394	0.9675	23.0551	0.7088	22.3033	1.4826	20.5491	0.5879
0	29.4036	1.6369	28.356	0.8185	27.3988	0.8185	24.7257	0.8185
10	19.1467	1.6623	23.6565	1.2139	22.0539	0.8681	20.0527	0.8724
20	12.2323	0.6623	18.0431	0	16.5419	0.8681	14.0335	0.9176
30	3.3911	0.6623	8.4201	1.6773	6.6826	0.5185	4.4778	0.8185
2011-Wennong6-CAP
WN6	R0	STV	R1	STV	R2	STV	R3	STV
-10	27.3988	0.6675	23.7233	0.7222	25.5611	0.6623	22.5539	0.7056
0	30.0718	0	28.7353	0.7369	33.5802	1.8498	29.0694	1.7362
10	20.0479	1.6352	25.8546	1.4176	24.0575	0.8985	22.4536	1.0139
20	14.0407	0.9142	22.0479	1.6176	20.0431	0.3107	16.5395	1.0623
30	5.2124	0.7547	11.8557	0.8185	9.5156	1.0047	7.3509	0.8185
2012-Jimai22-CAP
	R0	STV	R1	STV	R2	STV	R3	STV
-10	24.794	1.583	23.6855	0.7088	21.1033	0.3683	20.6349	0.5879
0	27.354	0.7669	28.476	0.8015	26.8799	0.6485	25.0126	1.5818
10	18.3467	1.1562	19.7825	0.8034	21.0455	0.5181	23.7365	1.8139
20	13.0042	0.6623	13.2134	0.9176	15.4419	0.8681	18.3743	1.796
30	3.6308	1.7623	4.3878	0.8185	6.8726	0.4985	9.1601	0.8773
2012-Wennong6-CAP
WN6	R0	STV	R1	STV	R2	STV	R3	STV
-10	28.4588	1.7675	26.3833	0.7162	25.5171	0.3462	23.8564	0.6856
0	31.2318	1.478	29.7863	0.7369	30.6502	1.0398	29.0694	0.6536
10	21.2579	0.7254	27.6435	1.8918	24.6975	0.4325	23.1736	1.1439
20	15.2387	1.5831	24.3679	0.5386	21.1804	1.3411	17.854	0.8572
30	6.3824	0.7547	15.5856	1.2485	12.4716	1.1847	7.8609	0.8185

## Sheet: photosynthetic rate
JM22 Flag leaf-2011									JM22 Penult leaf-2011											JM22 third leaf-2011
	R0	SRT	R1	SRT	R2	SRT	R3	SRT			R0	SRT	R1	SRT	R2	SRT	R3	SRT				R0	SRT	R1	SRT	R2	SRT	R3	SRT
0 d	23.8	0.8	24.2	0.9	26.5333	1.39733	28.75	0.7354		0 d	16.15	1.26	18.3333	0.699333	20.7	0.664	22.15	0.771			0 d	11.1867	1.11767	12.8	1.5	14.9	0.5	15.4	0.6
10 d	18.9333	1.39553	22.3	0.6	22	0.146	26	1.831		10 d	13.5533	0.521	14.6667	0.83	16.8	0.290667	17.4	1.12			10 d	3.736	1.85	4.69333	1.56533	6.18667	0.626668	7.98667	1.46067
20 d	12.47	1.819	14.86	0.603	17.28	0.841	20.16	0.8598		20 d	6.30667	0.968666	3.94667	1.51767	8.27333	0.38133	10.1933	0.775334
30 d	4.38	0.652	6.31667	0.305767	7.83	0.147	9.205	1.013
0 d		1	2	3	SRT					0 d		1	2	3	SRT						0 d		1	2	3	SRT
c	R0	23	23.8	24.6	0.8					c	R0	14.89	16.15	17.41	1.26						b	R0	10.069	11.1867	12.3043	1.11767
c	R1	23.3	24.2	25.1	0.9					b	R1	17.634	18.3333	19.0327	0.699333						b	R1	11.3	12.8	14.3	1.5
b	R2	25.136	26.5333	27.9307	1.39733					a	R2	20.036	20.7	21.364	0.664						a	R2	14.4	14.9	15.4	0.5
a	R3	28.0146	28.75	29.4854	0.7354					a	R3	21.379	22.15	22.921	0.771						a	R3	14.8	15.4	16	0.6
10 d										10 d											10 d
c	R0	17.5378	18.9333	20.3289	1.39553					b	R0	13.0323	13.5533	14.0743	0.521003						b	R0	5.586	1.886	3.736	1.85
b	R1	21.7	22.3	22.9	0.6					b	R1	13.8367	14.6667	15.4966	0.829967						b	R1	6.25866	3.128	4.69333	1.56533
b	R2	22.146	22	21.854	0.146					a	R2	16.5093	16.8	17.0907	0.2907						ab	R2	6.81334	5.56	6.18667	0.626668
a	R3	24.169	26	27.831	1.831					a	R3	16.28	17.4	18.52	1.12						a	R3	9.44734	6.526	7.98667	1.46067
20 d										20 d
d	R0	14.289	12.47	10.651	1.819					c	R0	5.338	6.30667	7.27533	0.968666
c	R1	14.257	14.86	15.463	0.603					d	R1	2.429	3.94667	5.46434	1.51767
b	R2	16.439	17.28	18.121	0.841					b	R2	7.892	8.27333	8.65466	0.38133
a	R3	21.0198	20.16	19.3002	0.8598					a	R3	9.418	10.1933	10.9687	0.775334
30 d
d	R0	3.728	4.38	5.032	0.652
c	R1	6.0109	6.31667	6.62243	0.305767
b	R2	7.683	7.83	7.977	0.147
a	R3	8.192	9.205	10.218	1.013
Wennong6 Flag leaf-2011									Wennong6 Penult leaf-2011											Wennong6 third leaf-2011
	R0	SRT	R1	SRT	R2	SRT	R3	SRT			R0	SRT	R1	SRT	R2	SRT	R3	SRT				R0	SRT	R1	SRT	R2	SRT	R3	SRT
0 d	27.4	0.63	25.1333	0.463333	26.7	0.12	28.95	0.94		0 d	20.9	0.88	20.6667	0.796667	22.15	1.12	23.6	1.58			0 d	13.95	1.116	14.1684	0.48943	16.05	1.21	17.895	1.4
10 d	22	2.302	25.1667	0.270333	26.1333	0.223667	27.3	0.7		10 d	16.8	0.9	18.4	1.05	20.6667	0.946667	22.3	1.43			10 d	6.53333	1.66633	8.83333	1.09333	10.7333	0.469333	11.3667	0.783667
20 d	12.816	2.547	18.3419	0.8629	20.3133	0.55566	23.6333	1.07433		20 d	6.34333	0.997333	7.79333	0.525333	11	0.975	12.1658	1.3118
30 d	7.12	0.999	8.52333	0.676333	11.6567	0.862667	13.6333	0.754333
0 d		1	2	3	SRT					0 d		1	2	3	SRT						0 d		1	2	3	SRT
	R0	28.03	26.77	27.4	0.63						R0	20.02	20.9	21.78	0.88							R0	13.95	12.834	15.066	1.116
	R1	25.5967	24.67	25.1333	0.463333						R1	19.87	20.6667	21.4633	0.796667							R1	14.1684	13.679	14.6579	0.48943
	R2	26.82	26.58	26.7	0.12						R2	21.03	22.15	23.27	1.12							R2	16.05	14.84	17.26	1.21
	R3	29.89	28.01	28.95	0.94						R3	22.02	23.6	25.18	1.58							R3	17.895	16.495	19.295	1.4
10 d										10 d											10 d
	R0	24.302	19.698	22	2.302						R0	17.7	15.9	16.8	0.9							R0	6.53333	4.867	8.19967	1.66633
	R1	24.8963	25.437	25.1667	0.270333						R1	19.45	17.35	18.4	1.05							R1	8.83333	7.74	9.92667	1.09333
	R2	25.9097	26.357	26.1333	0.223667						R2	21.1763	20.157	20.6667	0.509667							R2	10.7333	10.264	11.2027	0.469333
	R3	27.5	26.1	26.8	0.7						R3	23.73	20.87	22.3	1.43							R3	11.3667	10.583	12.1503	0.783667
20 d										20 d
	R0	15.363	10.269	12.816	2.547						R0	5.346	6.34333	7.34067	0.997333
	R1	19.2048	17.479	18.3419	0.8629						R1	7.268	7.79333	8.31867	0.525333
	R2	19.7577	20.869	20.3133	0.55566						R2	10.025	11	11.975	0.975
	R3	24.7077	22.559	23.6333	1.07433						R3	10.854	12.1658	13.4776	1.3118
30 d
	R0	8.119	6.121	7.12	0.999
	R1	9.19967	7.847	8.52333	0.676333
	R2	10.5193	8.794	9.65667	0.862667
	R3	14.3877	12.879	13.6333	0.754333
JM22 Flag leaf-2012									JM22 Penult leaf-2012											JM22 third leaf-2012
	R0	SRT	R1	SRT	R2	SRT	R3	SRT			R0	SRT	R1	SRT	R2	SRT	R3	SRT				R0	SRT	R1	SRT	R2	SRT	R3	SRT
0 d	22.361	0.7135	23.14	0.9036	25.6933	0.5973	27.4782	1.3835		0 d	15.17	1.375	17.1033	0.6143	18.63	0.544	22.34	1.4871			0 d	10.2467	1.0367	11.793	0.69	13.359	0.636	15.735	1.46
10 d	17.0153	0.7955	20.46	0.6047	23.856	0.6436	25.1632	1.241		10 d	12.0233	0.971	13.7467	0.8	14.75	0.1607	17.57	1.52			10 d	3.002	0.634	3.7533	1.6653	6.0067	0.6197	7.0467	0.6321
20 d	10.1793	0.823	13.267	1.4203	15.3719	0.841	19.3612	1.646		20 d	3.9467	1.2187	5.0267	0.7838	6.3833	0.6413	9.0233	1.4653
30 d	4.038	1.032	5.1767	0.3019	7.12	0.259	8.932	1.5413
Wennong6 Flag leaf-2011									Wennong6 Penult leaf-2011											Wennong6 third leaf-2011
	R0	SRT	R1	SRT	R2	SRT	R3	SRT			R0	SRT	R1	SRT	R2	SRT	R3	SRT				R0	SRT	R1	SRT	R2	SRT	R3	SRT
0 d	26.0532	0.659	26.2633	0.4293	27.6327	0.392	29.347	0.386		0 d	21.35	0.468	21.7567	0.5867	22.36	1.02	24.85	1.37			0 d	14.55	0.596	14.9358	0.4193	16.57	0.75	19.747	1.544
10 d	22.196	0.525	23.6767	0.2683	26.4833	1.5834	27.794	0.7		10 d	16.483	0.9	17.164	1.05	20.7567	0.5097	23.084	1.43			10 d	6.1833	1.5263	9.0333	0.7893	10.1833	0.4793	13.4267	1.3954
20 d	14.366	1.367	17.2519	1.4529	22.2853	0.3976	24.7433	1.9963		20 d	5.2103	0.6773	7.0363	1.4753	12.183	0.573	14.0842	1.6322
30 d	7.12	1.4769	9.7433	0.5946	12.0827	0.9967	15.4733	1.3684

## Sheet: FvFm 
FV/FM-Jimai22-2011											FV/FM-Wennong6-2011
		R0	SRT	R1	SRT	R2	SRT	R3	SRT				R0	SRT	R1	SRT	R2	SRT	R3	SRT
0 d	Flag leaf	0.85897	0.00203975	0.85438	0.00421022	0.869656	0.00533624	0.875554	0.0067062		0 d	Flag leaf	0.8758	0.0036534	0.8793	0.0012858	0.8788	0.0067778	0.8851	0.0039057
	Penult leaf	0.801509	0.00514914	0.807993	0.00389319	0.810603	0.00255251	0.82913	0.00796038			Penult leaf	0.8516	0.0035818	0.8587	0.003855	0.8753	0.0050113	0.8768	0.0066703
	Third leaf	0.783333	0.00385667	0.781667	0.000816667	0.799667	0.00650667	0.809	0.004			Third leaf	0.837	0.00182	0.846	0.000908	0.8497	0.0025657	0.857	0.003898
13 d	Flag leaf	0.804273	0.00225311	0.809463	0.00228294	0.821496	0.00368416	0.827774	0.00422626		13 d	Flag leaf	0.8505	0.002517	0.8559	0.0027614	0.8648	0.0046879	0.8707	0.005272
	Penult leaf	0.791829	0.00382873	0.794031	0.00234728	0.801677	0.00290346	0.808648	0.00452168			Penult leaf	0.8306	0.0086104	0.8504	0.0028212	0.857	0.00482	0.8603	0.0048858
	Third leaf	0.77051	0.00366996	0.77596	0.0041596	0.781677	0.00150335	0.788294	0.00473648			Third leaf	0.8017	0.0064931	0.8159	0.005074	0.8393	0.0021454	0.8447	0.0024172
26 d	Flag leaf	0.767594	0.00741393	0.780008	0.0018883	0.790174	0.00201363	0.807451	0.00433053		26 d	Flag leaf	0.824	0.0069844	0.837	0.0038783	0.8427	0.0013527	0.8439	0.0030475
	Penult leaf	0.750275	0.00309297	0.753256	0.00309915	0.762504	0.00440155	0.776331	0.00616974			Penult leaf	0.7855	0.0042196	0.7991	0.0039889	0.8119	0.0042776	0.846	0.0061307
	Third leaf	0.73172	0.00428	0.74172	0.00228	0.74872	0.00172	0.75036	0.00564			Third leaf	0.7419	0.003767	0.7506	0.004515	0.7804	0.003747	0.7913	0.0049002
	0 d											0 d
		Flag leaf	1	2	3	SRT							Flag leaf	1	2	3	SRT
	b	R0	0.85693	0.85897	0.86101	0.00203975							R0	0.87217	0.875823	0.879477	0.0036534
	b	R1	0.85017	0.85438	0.85859	0.00421022							R1	0.878012	0.879298	0.880584	0.00128582
	a	R2	0.86432	0.869656	0.874992	0.00533624							R2	0.872018	0.878796	0.885574	0.00677776
	a	R3	0.88226	0.875554	0.868848	0.0067062							R3	0.881201	0.885107	0.889012	0.00390566
		Penult leaf											Penult leaf
	b	R0	0.806658	0.79636	0.801509	0.00514914							R0	0.848016	0.851598	0.85518	0.00358184
	b	R1	0.811886	0.8041	0.807993	0.00389319							R1	0.854812	0.858667	0.862522	0.00385496
	b	R2	0.813155	0.80805	0.810603	0.00255251							R2	0.870261	0.875272	0.880284	0.00501129
	a	R3	0.837091	0.82117	0.82913	0.00796038							R3	0.870161	0.876831	0.883502	0.00667028
		Third leaf											Third leaf
	c	R0	0.783333	0.78719	0.779477	0.00385667							R0	0.83518	0.837	0.83882	0.00182
	c	R1	0.781667	0.78085	0.782483	0.000816667							R1	0.845092	0.846	0.846908	0.000908
	b	R2	0.799667	0.79316	0.806173	0.00650667							R2	0.847101	0.849667	0.852232	0.00256567
	a	R3	0.809	0.813	0.805	0.004							R3	0.853102	0.857	0.860898	0.003898
	13 d											13 d
		Flag leaf											Flag leaf
	c	R0	0.80202	0.804273	0.806526	0.00225311							R0	0.850535	0.848018	0.853052	0.00251702
	c	R1	0.80718	0.809463	0.811746	0.00228294							R1	0.855881	0.85312	0.858643	0.00276143
	b	R2	0.82518	0.821496	0.817812	0.00368416							R2	0.86483	0.860142	0.869518	0.00468786
	a	R3	0.832	0.827774	0.823547	0.00422626							R3	0.870741	0.876013	0.865469	0.00527199
		Penult leaf											Penult leaf
	c	R0	0.788	0.791829	0.795657	0.00382873							R0	0.830623	0.822013	0.839234	0.00861041
	c	R1	0.791684	0.794031	0.796379	0.00234728							R1	0.85036	0.853181	0.847539	0.00282117
	b	R2	0.80458	0.801677	0.798773	0.00290346							R2	0.857012	0.852192	0.861832	0.00481999
	a	R3	0.81317	0.808648	0.804127	0.00452168							R3	0.860306	0.865192	0.85542	0.00488582
		Third leaf											Third leaf
	c	R0	0.77418	0.77051	0.76684	0.00366996							R0	0.801655	0.795162	0.808148	0.00649314
	bc	R1	0.7718	0.77596	0.780119	0.0041596							R1	0.815947	0.821021	0.810873	0.00507399
	ab	R2	0.78318	0.781677	0.780173	0.00150335							R2	0.839327	0.837182	0.841473	0.0021454
	a	R3	0.79303	0.788294	0.783557	0.00473648							R3	0.844712	0.847129	0.842295	0.00241716
	26 d											26 d
		Flag leaf	1	2	3	SRT							Flag leaf	1	2	3	SRT
	d	R0	0.767594	0.76018	0.775008	0.00741393							R0	0.823996	0.817012	0.830981	0.00698439
	c	R1	0.780008	0.77812	0.781897	0.0018883							R1	0.837007	0.833129	0.840886	0.00387835
	b	R2	0.790174	0.78816	0.792187	0.00201363							R2	0.842662	0.844015	0.84131	0.00135269
	a	R3	0.807451	0.80312	0.811781	0.00433053							R3	0.843874	0.846921	0.840826	0.00304749
		Penult leaf											Penult leaf
	c	R0	0.750275	0.747182	0.753368	0.00309297							R0	0.785514	0.789733	0.781294	0.00421959
	c	R1	0.753256	0.750157	0.756355	0.00309915							R1	0.799117	0.803106	0.795128	0.00398891
	b	R2	0.762504	0.758102	0.766905	0.00440155							R2	0.81194	0.807663	0.816218	0.0042776
	a	R3	0.776331	0.770161	0.7825	0.00616974							R3	0.845973	0.839843	0.852104	0.00613066
		Third leaf											Third leaf
	c	R0	0.73172	0.736	0.72744	0.00428							R0	0.741895	0.745662	0.738128	0.003767
	b	R1	0.74172	0.744	0.73944	0.00228							R1	0.750614	0.746099	0.755129	0.004515
	ab	R2	0.74872	0.747	0.75044	0.00172							R2	0.780381	0.776634	0.784128	0.003747
	a	R3	0.75036	0.756	0.74472	0.00564							R3	0.791289	0.786389	0.796189	0.0049002
FV/FM-Jimai22-2012											FV/FM-Wennong6-2012
		R0	SRT	R1	SRT	R2	SRT	R3	SRT				R0	SRT	R1	SRT	R2	SRT	R3	SRT
0 d	Flag leaf	0.8469	0.002234	0.8404	0.0040302	0.8557	0.0046362	0.8596	0.0060062		0 d	Flag leaf	0.8754	0.0035634	0.8763	0.0015658	0.8795	0.0035878	0.8862	0.0016406
	Penult leaf	0.7975	0.0065249	0.804	0.0039932	0.8148	0.0039525	0.8171	0.0057604			Penult leaf	0.8507	0.0023782	0.863	0.005495	0.8762	0.0042613	0.8771	0.0025903
	Third leaf	0.7733	0.0038567	0.7777	0.00081667	0.7917	0.0065067	0.8001	0.004			Third leaf	0.8312	0.00394	0.8412	0.000449	0.8539	0.0048657	0.8591	0.003
13 d	Flag leaf	0.7933	0.0024731	0.7995	0.0021929	0.8105	0.0033742	0.8247	0.0061226		13 d	Flag leaf	0.8493	0.002037	0.8517	0.0049614	0.8626	0.0032679	0.8712	0.005732
	Penult leaf	0.7808	0.0048287	0.785	0.0024373	0.7942	0.0048903	0.8026	0.0051717			Penult leaf	0.82	0.004361	0.8358	0.0028512	0.85	0.00404	0.8643	0.0019758
	Third leaf	0.7605	0.00537	0.764	0.0042696	0.7768	0.0015033	0.782	0.0049665			Third leaf	0.7887	0.0050331	0.8126	0.0023774	0.8301	0.0021734	0.848	0.0035417
26 d	Flag leaf	0.769	0.0041641	0.776	0.0017383	0.7922	0.0035614	0.8045	0.0065305		26 d	Flag leaf	0.8194	0.0042598	0.8295	0.0031328	0.8377	0.0018427	0.842	0.0036775
	Penult leaf	0.7453	0.005693	0.7533	0.0021099	0.7545	0.0049815	0.7703	0.0032317			Penult leaf	0.7605	0.0053796	0.7839	0.0030389	0.8001	0.0042776	0.837	0.0051807
	Third leaf	0.7237	0.00568	0.7357	0.00228	0.7407	0.005572	0.7474	0.002464			Third leaf	0.7448	0.003947	0.7606	0.005675	0.7811	0.003567	0.8013	0.0028502

## Sheet: ΦPSⅡ
ΦPSⅡ-Jimai22-2011											ΦPSⅡ-Wennong6-2011
		R0	SRT	R1	SRT	R2	SRT	R3	SRT				R0	SRT	R1	SRT	R2	SRT	R3	SRT
0 d	Flag leaf	0.675008	0.0126173	0.707835	0.0018235	0.724044	0.00457211	0.742671	0.00952052		0 d	Flag leaf	0.7239	0.0058517	0.7465	0.0063485	0.7732	0.0081484	0.7732	0.0138
	Penult leaf	0.580299	0.00938655	0.600382	0.000381899	0.647548	0.0117649	0.681548	0.0114651			Penult leaf	0.6616	0.0145	0.7049	0.0041033	0.7335	0.0074321	0.7541	0.0119
	Third leaf	0.561863	0.00284199	0.582358	0.013376	0.630286	0.00572665	0.649596	0.0139059			Third leaf	0.6232	0.0223	0.6765	0.0027405	0.7032	0.0058626	0.7139	0.012
13 d	Flag leaf	0.541701	0.0145327	0.557786	0.00460739	0.591701	0.0126913	0.63372	0.0154433		13 d	Flag leaf	0.5986	0.0197	0.6675	0.0174	0.6782	0.0068449	0.7005	0.0126
	Penult leaf	0.51939	0.000802581	0.538665	0.0103532	0.580437	0.0135778	0.617076	0.0159419			Penult leaf	0.5751	0.0061257	0.6025	0.0086437	0.6354	0.0127	0.6702	0.0163
	Third leaf	0.474104	0.00318252	0.485336	0.0120449	0.515727	0.00130473	0.519443	0.0136478			Third leaf	0.5054	0.0116	0.5396	0.0242	0.5805	0.0113	0.5964	0.0055875
26 d	Flag leaf	0.443966	0.0139525	0.475672	0.00265405	0.486255	0.0032372	0.503408	0.0156096		26 d	Flag leaf	0.4912	0.0040845	0.5079	0.0241	0.5839	0.0060363	0.5891	0.0126
	Penult leaf	0.388822	0.014793	0.422783	0.00223442	0.442878	0.00269476	0.444957	0.0130553			Penult leaf	0.4391	0.0256	0.4585	0.0038382	0.4847	0.0122	0.5116	0.0173
	Third leaf	0.258913	0.013822	0.292022	0.012996	0.351793	0.001225	0.370127	0.005964			Third leaf	0.3432	0.0122	0.3872	0.0111	0.4389	0.0143	0.4743	0.0147
	0 d											0 d
		Flag leaf	1	2	3	SRT							Flag leaf	1	2	3	SRT
		R0	0.687626	0.662391	0.675008	0.0126173							R0	0.718018	0.72387	0.729721	0.00585166
		R1	0.709659	0.706012	0.707835	0.0018235							R1	0.740184	0.746533	0.752881	0.00634853
		R2	0.728616	0.719472	0.724044	0.00457211							R2	0.765026	0.773174	0.781323	0.00814842
		R3	0.733151	0.752192	0.742671	0.00952052							R3	0.787013	0.773216	0.759419	0.013797
		Penult leaf											Penult leaf
		R0	0.570912	0.580299	0.589685	0.00938655							R0	0.647185	0.661647	0.676109	0.0144621
		R1	0.6	0.600382	0.600764	0.000381899							R1	0.709018	0.704915	0.700811	0.00410328
		R2	0.659313	0.647548	0.635783	0.0117649							R2	0.740981	0.733549	0.726117	0.00743209
		R3	0.693013	0.681548	0.670083	0.0114651							R3	0.766018	0.754108	0.742197	0.0119105
		Third leaf											Third leaf
		R0	0.559021	0.561863	0.564705	0.00284199							R0	0.600921	0.623216	0.645511	0.022295
		R1	0.568982	0.582358	0.595734	0.013376							R1	0.673792	0.676533	0.679273	0.00274053
		R2	0.636013	0.630286	0.62456	0.00572665							R2	0.709037	0.703174	0.697312	0.00586258
		R3	0.663502	0.649596	0.63569	0.0139059							R3	0.725891	0.71387	0.701848	0.0120213
	13 d											13 d
		Flag leaf											Flag leaf
		R0	0.541701	0.527168	0.556233	0.0145327							R0	0.578945	0.598638	0.618332	0.0196933
		R1	0.557786	0.553179	0.562394	0.00460739							R1	0.650185	0.667539	0.684893	0.0173539
		R2	0.591701	0.604392	0.579009	0.0126913							R2	0.671394	0.678239	0.685084	0.00684494
		R3	0.63372	0.649163	0.618276	0.0154433							R3	0.687915	0.700483	0.713051	0.0125679
		Penult leaf											Penult leaf
		R0	0.520193	0.51939	0.518588	0.000802581							R0	0.569013	0.575139	0.581264	0.00612575
		R1	0.549018	0.538665	0.528312	0.0103532							R1	0.611094	0.60245	0.593807	0.00864373
		R2	0.594015	0.580437	0.566859	0.0135778							R2	0.648037	0.635354	0.622672	0.0126826
		R3	0.633018	0.617076	0.601134	0.0159419							R3	0.653924	0.670214	0.686504	0.0162899
		Third leaf											Third leaf
		R0	0.470921	0.474104	0.477286	0.00318252							R0	0.493821	0.505373	0.516924	0.0115517
		R1	0.473291	0.485336	0.497381	0.0120449							R1	0.563864	0.539634	0.515405	0.0242296
		R2	0.517032	0.515727	0.514423	0.00130473							R2	0.569213	0.580532	0.591851	0.0113188
		R3	0.533091	0.519443	0.505795	0.0136478							R3	0.590821	0.596408	0.601996	0.00558746
	26 d											26 d
		Flag leaf	1	2	3	SRT							Flag leaf	1	2	3	SRT
		R0	0.430014	0.443966	0.457919	0.0139525							R0	0.495255	0.487086	0.49117	0.00408448
		R1	0.473018	0.475672	0.478326	0.00265405							R1	0.532054	0.483785	0.507919	0.0241343
		R2	0.483018	0.486255	0.489492	0.0032372							R2	0.589976	0.577903	0.583939	0.00603629
		R3	0.519018	0.503408	0.487799	0.0156096							R3	0.576442	0.601683	0.589063	0.0126204
		Penult leaf	0.374029	0.388822	0.403615	0.014793							Penult leaf	0.464712	0.41348	0.439096	0.0256159
		R0	0.425017	0.422783	0.420548	0.00223442							R0	0.462356	0.45468	0.458518	0.00383819
		R1	0.440183	0.442878	0.445573	0.00269476							R1	0.496812	0.472491	0.484651	0.0121605
		R2	0.431902	0.444957	0.458013	0.0130553							R2	0.494281	0.528902	0.511591	0.0173106
		R3											R3
			0.258913	0.245091	0.272735	0.013822								0.343219	0.330986	0.355452	0.012233
		Third leaf	0.292022	0.305018	0.279026	0.012996							Third leaf	0.387219	0.376096	0.398342	0.011123
		R0	0.351793	0.353018	0.350568	0.001225							R0	0.438921	0.453217	0.424625	0.014296
		R1	0.370127	0.376091	0.364163	0.005964							R1	0.474329	0.489015	0.459643	0.0146855
		R2											R2
		R3											R3
ΦPSⅡ-Jimai22-2012											ΦPSⅡ-Wennong6-2012
		R0	SRT	R1	SRT	R2	SRT	R3	SRT				R0	SRT	R1	SRT	R2	SRT	R3	SRT
0 d	Flag leaf	0.677	0.0162	0.7026	0.0018435	0.7281	0.0047421	0.7432	0.0068205		0 d	Flag leaf	0.7387	0.0098717	0.7465	0.0063485	0.7729	0.0081484	0.7768	0.0138
	Penult leaf	0.5791	0.0138	0.613	0.0006799	0.6535	0.0096492	0.6847	0.0116			Penult leaf	0.6621	0.0050446	0.6849	0.0146	0.733	0.0075021	0.7569	0.0071191
	Third leaf	0.5569	0.0154	0.6044	0.0163	0.6213	0.0062373	0.6456	0.0174			Third leaf	0.623	0.0204	0.6485	0.0056805	0.6853	0.0079426	0.7129	0.0168
13 d	Flag leaf	0.5317	0.0164	0.5615	0.0048374	0.5889	0.0155	0.6277	0.0064433		13 d	Flag leaf	0.5986	0.0159	0.6358	0.0178	0.6642	0.0149	0.6975	0.0103
	Penult leaf	0.5034	0.0134	0.5347	0.0104	0.5754	0.016	0.6101	0.0079419			Penult leaf	0.5701	0.018	0.5942	0.0043837	0.6382	0.0155	0.6728	0.0116
	Third leaf	0.46	0.0033525	0.4685	0.0134	0.5007	0.0098647	0.5097	0.0108			Third leaf	0.5004	0.017	0.5306	0.0252	0.5704	0.007188	0.6083	0.0172
26 d	Flag leaf	0.432	0.014	0.4503	0.002654	0.4803	0.0032372	0.4964	0.01		26 d	Flag leaf	0.4949	0.0153	0.5248	0.0148	0.5609	0.0153	0.5865	0.0118
	Penult leaf	0.3712	0.0107	0.3938	0.0067234	0.4319	0.0143	0.4406	0.0061306			Penult leaf	0.4369	0.0155	0.4579	0.0039682	0.4827	0.0105	0.5149	0.0124
	Third leaf	0.2409	0.0163	0.281	0.014	0.3362	0.0053225	0.3735	0.0175			Third leaf	0.3453	0.0185	0.3952	0.0163	0.4378	0.0069296	0.4775	0.0122

## Sheet: leaf area index 
Jimai22-LAI-2011										Whengnong6-LAI-2011
	R0	SRT	R1	SRT	R2	SRT	R3	SRT			R0	SRT	R1	SRT	R2	SRT	R3	SRT
0 d	7.07	0.062	6.95	0.14	6.31	0.16	6.11	0.25		0 d	7.01	0.242	6.91	0.17	6.32	0.294	6.03	0.177
10 d	5.74	0.22	5.87	0.31	5.9	0.21	5.94	0.05		10 d	5.58	0.24	5.92	0.29	6.06	0.39	5.95	0.2
20 d	3.63333	0.113333	3.95333	0.0833333	4.31667	0.0666667	4.41	0.23		20 d	3.88	0.16	4.52	0.27	4.92	0.08	5.16	0.22
30 d	1.458	0.052	1.763	0.045	2.458	0.253	2.732	0.115		30 d	2.2	0.031	2.52	0.203	3.136	0.119	3.683	0.211
JM22										JM22
0 d										0 d
	R0	7.008	7.07	7.132	0.062						R0	6.768	7.01	7.252	0.242
	R1	6.81	7.09	6.95	0.14						R1	6.74	6.91	7.08	0.17
	R2	6.15	6.31	6.47	0.16						R2	6.014	6.626	6.32	0.306
	R3	6.36	6.11	5.86	0.25						R3	6.207	5.853	6.03	0.177
10 d										10 d
	R0	5.96	5.74	5.52	0.22						R0	5.34	5.58	5.82	0.24
	R1	6.18	5.87	5.56	0.31						R1	5.63	6.21	5.92	0.29
	R2	5.9	5.69	6.11	0.21						R2	6.45	5.67	6.06	0.39
	R3	5.94	5.99	5.89	0.05						R3	5.95	5.75	6.15	0.2
20 d										20 d
	R0	3.63333	3.52	3.74667	0.113333						R0	4.04	3.72	3.88	0.16
	R1	3.87	3.95333	4.03667	0.0833333						R1	4.79	4.25	4.52	0.27
	R2	4.25	4.31667	4.38333	0.0666667						R2	4.84	4.92	5	0.08
	R3	4.64	4.18	4.41	0.23						R3	5.38	5.16	4.94	0.22
30 d										30 d
	R0	1.51	1.406	1.458	0.052						R0	2.169	2.2	2.231	0.031
	R1	1.808	1.718	1.763	0.045						R1	2.317	2.52	2.723	0.203
	R2	2.711	2.205	2.458	0.253						R2	3.017	3.136	3.255	0.119
	R3	2.847	2.617	2.732	0.115						R3	3.472	3.683	3.894	0.211
Jimai22-LAI-2012										Whengnong6-LAI-2012
	R0	SRT	R1	SRT	R2	SRT	R3	SRT			R0	SRT	R1	SRT	R2	SRT	R3	SRT
0 d	7.183	0.098	7.042	0.1404	6.6742	0.173	6.152	0.227		0 d	7.057	0.0842	6.9365	0.1625	6.2854	0.0984	6.002	0.154
10 d	5.413	0.0965	5.9359	0.1955	5.6846	0.205	5.364	0.135		10 d	5.504	0.0842	6.073	0.105	5.985	0.148	5.6016	0.126
20 d	3.4133	0.1673	4.483	0.18	4.2136	0.1667	3.8333	0.0363		20 d	3.974	0.2094	5.286	0.1743	4.843	0.184	4.4245	0.096
30 d	1.304	0.052	2.952	0.115	2.4635	0.1746	1.6793	0.0894		30 d	2.195	0.1061	3.7343	0.1581	2.868	0.127	2.7402	0.1645

## Sheet: light transmission ratio
Jimai22-LT-2011										Wennong6-LT-2011
	R0	SRT	R1	SRT	R2	SRT	R3	SRT			R0	SRT	R1	SRT	R2	SRT	R3	SRT
F-layer	0.770993	0.00651674	0.779049	0.00237153	0.770981	0.003414	0.776458	0.00255712		F-layer	0.788576	0.00281	0.784515	0.000929196	0.781429	0.00293123	0.785598	0.00672081
P-layer	0.286679	0.0026793	0.324011	0.00216545	0.396751	0.0148804	0.439834	0.0106674		P-layer	0.370934	0.0027689	0.39539	0	0.402115	0.0119613	0.432707	0.0143765
T-layer	0.0814744	0.0097167	0.103563	0.00243685	0.141079	0.00100105	0.147619	0.00438143		T-layer	0.104119	0.00488072	0.103827	0.0109043	0.131893	0.00565892	0.194827	0.0252889
B-layer	0.0243668	0.00426682	0.0272259	0.00334457	0.0585695	0.00656946	0.061249	0.00924903		B-layer	0.0523094	0.00173076	0.0457065	0.00356676	0.0606051	0.00664031	0.0983339	0.0177337
F-layer		1	2	3	SRT					F-layer		1	2	3	SRT
	R0	0.770993	0.77751	0.764476	0.00651674						R0	0.788576	0.791386	0.785766	0.00281
	R1	0.780973	0.776318	0.777856	0.00237153						R1	0.784515	0.783586	0.785444	0.000929196
	R2	0.770744	0.76733	0.774158	0.003414						R2	0.781429	0.78436	0.778498	0.00293123
	R3	0.777822	0.779813	0.774738	0.00255712						R3	0.785598	0.792319	0.778877	0.00672081
P-layer										P-layer
	R0	0.286679	0.284	0.289359	0.0026793						R0	0.370934	0.368165	0.373703	0.0027689
	R1	0.324011	0.321846	0.326177	0.00216545						R1	0.39539	0.395	0.395	0
	R2	0.396751	0.411632	0.381871	0.0148804						R2	0.402115	0.390154	0.414076	0.0119613
	R3	0.439834	0.450501	0.429167	0.0106674						R3	0.432707	0.447084	0.418331	0.0143765
T-layer										T-layer
	R0	0.0814744	0.0717577	0.0911911	0.0097167						R0	0.104119	0.109	0.0992386	0.00488072
	R1	0.103563	0.106	0.101126	0.00243685						R1	0.103827	0.114731	0.0929228	0.0109043
	R2	0.141079	0.14	0.142	0.00100105						R2	0.131893	0.137552	0.126234	0.00565892
	R3	0.147619	0.152	0.143237	0.00438143						R3	0.194827	0.220116	0.169538	0.0252889
B-layer										B-layer
	R0	0.0243668	0.0201	0.0286336	0.00426682						R0	0.0523094	0.0540402	0.0505787	0.00173076
	R1	0.0272259	0.0238813	0.0305705	0.00334457						R1	0.0457065	0.0492732	0.0421397	0.00356676
	R2	0.0585695	0.052	0.0651389	0.00656946						R2	0.0606051	0.0672454	0.0539648	0.00664031
	R3	0.061249	0.052	0.0704981	0.00924903						R3	0.0983339	0.0806002	0.116068	0.0177337
Jimai22-LT-2012										Wennong6-LT-2012
	R0	SRT	R1	SRT	R2	SRT	R3	SRT			R0	SRT	R1	SRT	R2	SRT	R3	SRT
F-layer	0.7732	0.0093474	0.7752	0.0357	0.7787	0.0073964	0.7823	0.0084771		F-layer	0.7863	0.00246	0.7847	0.0152	0.7859	0.0038652	0.7875	0.0065808
P-layer	0.2605	0.0347	0.3198	0.0153	0.4017	0.0103	0.4454	0.0176		P-layer	0.3311	0.0027689	0.3635	0	0.4262	0.012	0.4327	0.0186
T-layer	0.0751	0.0097167	0.0936	0.0024368	0.1465	0.001001	0.1605	0.0154		T-layer	0.0937	0.0056588	0.1038	0.0137	0.1753	0.0074659	0.1952	0.0288
B-layer	0.0285	0.0042668	0.0299	0.0033446	0.0636	0.0065695	0.0668	0.009249		B-layer	0.0397	0.0038908	0.0424	0.0038768	0.0637	0.005464	0.0978	0.0283

## Sheet: correlation analysis
	Yield					Yield
	Wennong6					Jimai22
	CAP	Yield				CAP	Yield
R0	20.0429	8058.89			R0	19.5467	7401.54
	18.0463	8098.74				18.3492	7410.38
	21.2784	8159.83				19.7382	7457.64
	18.5398	8086.48				17.8742	7436.92
	19.8995	8084.28				18.2781	7389.95
	21.4782	8102.57				19.7838	7472.84
R1	22.4563	8458.92			R1	20.0527	7589.21
	21.9521	8379.29				21.6782	7707.94
	22.9853	8420.35				20.8972	7698.38
	21.6892	8384.17				19.3892	7495.48
	20.8972	8430.38				19.2894	7486.29
	22.3982	8439.72				21.5739	7719.39
R2	23.7892	8976.47			R2	22.5539	8401.87
	23.0926	8905.82				20.8732	8291.82
	24.0575	9137.06				21.6732	8346.56
	22.9582	8894.2				22.8763	8367.93
	23.1782	8912.92				23.0283	8410.83
	23.9824	9013.28				21.4296	8282.29
R3	25.8546	9148.26			R3	23.6565	8503.92
	28.0573	9294.67				22.7832	8453.09
	24.0932	9109.38				22.6902	8432.29
	28.4892	9285.28				23.8921	8467.18
	26.9836	9198.74				24.8725	8587.27
	24.5782	9249.02				24.3092	8534.46
